# Supplementary material for: A new generation of recombinant polypeptides combines multiple protein domains for effective antimicrobial activity
Source: Microb Cell Fact. 2020 Jun 5;19:122. doi: 10.1186/s12934-020-01380-7 (PMC7275485; doi:10.1186/s12934-020-01380-7)
Supplement: Supplementary file 2 — Additional file 2. DNA coding sequence of JAMF1. [file 12934_2020_1380_MOESM2_ESM.fa]

>DNA coding sequence of JAMF1  (1473 bp)
ATGCGTAAACGTATGCGTAATCGCATTGCAGCAAGCAAATGTCGTAAACGCAAACTGGAACGTATTGCACGTCTGGA
AGAAAAAGTTAAAACCCTGAAAGCACAGAATAGCGAACTGGCAAGCACCGCAAATATGCTGCGTGAACAGGTTGCACAGC
TGAAACAGAAAGTTATGAATCATGTTAATAGCAGCGGTGGTGGTAGCGGTGGTAGTATGCGTACCATTGCAATTCTGGCA
GCAATTCTGCTGGTTGCACTGCAGGCACAGGCAGAAAGCCTGCAAGAACGTGCAGATGAAGCAACCACACAGAAACAGAG
CGGTGAAGATAATCAGGATCTGGCAATTAGCTTTGCAGGTAATGGTCTGAGCGCACTGCGTACCAGCGGTAGCCAGGCAC
GTGCGACCTGTTATTGTCGTACCGGTCGTTGTGCAACCCGTGAAAGCCTGAGCGGTGTTTGTGAAATTAGCGGTCGTCTG
TATCGTCTGTGTTGTCGTAGTGGTGGTGGTTCAGGTGGTAGCCAGCGCCTGTTTCAGGTTAAAGGTCGTCGCAGTGGTGG
CGGTAGTGGCGGTTCAATGGCACTGCTGAGCCGTCCGGCACTGACCCTGCTGCTGCTGTTAATGGCAGCAGTTGTTCGTT
GTCAAGAACAGGCACAGACCACCGATTGGCGTGCGACCCTGAAAACCATTCGTAATGGTGTGCATAAAATCGACACCTAT
CTGAATGCAGCACTGGATCTGCTTGGTGGTGAAGATGGTCTGTGTCAGTATAAATGTAGTGATGGTAGCAAACCGTTTCC
GCGTTATGGTTATAAACCGAGTCCGCCTAATGGTTGTGGTAGTCCGCTGTTTGGTGTTCATCTGAATATTGGTATTCCGA
GCCTGACCAAATGTTGCAATCAGCATGATCGTTGTTATGAAACCTGCGGCAAAAGCAAAAACGATTGCGACGAAGAATTT
CAGTATTGCCTGAGCAAAATTTGCCGTGATGTTCAGAAAACCCTGGGTCTGACACAGCATGTTCAGGCATGTGAAACCAC
CGTTGAACTGCTGTTTGATAGCGTTATTCATCTGGGTTGTAAACCGTATCTGGATAGCCAGCGTGCAGCCTGTCGTTGTC
ATTATGAAGAAAAAACCGATCTGTCAGGTGGTGGATCTGGTGGCAGCGGTCGTGCACAGAGCATTGGTCGTCGTGGTAAA
GTTGAACAGCTGAGTCCGGAAGAAGAAGAAAAACGTCGTATTCGTCGTGAACGCAATAAAATGGCAGCCGCAAAATGCCG
TAATCGTCGTCGCGAACTGACCGATACGCTGCAGGCCGAAACCGATCAGCTGGAAGATGAAAAATCAGCACTGCAGACCG
AAATTGCAAATCTGCTGAAAGAAAAAGAGAAACTGGAATTTATCCTGGCAGCACATCGTCCGGCATGTAAAATTCCGGAT
GATCTGCATCATCACCATCACCACTAA
