# Supplementary material for: A new generation of recombinant polypeptides combines multiple protein domains for effective antimicrobial activity
Source: Microb Cell Fact. 2020 Jun 5;19:122. doi: 10.1186/s12934-020-01380-7 (PMC7275485; doi:10.1186/s12934-020-01380-7)
Supplement: Supplementary file 4 — Additional file 4. JAMF1 aminoacid sequence. [file 12934_2020_1380_MOESM4_ESM.fa]

>JAMF1 Aminoacid sequence  (487 aa)
MRKRMRNRIAASKCRKRKLERIARLEEKVKTLKAQNSELASTANMLREQVAQLKQKVMNHVNSSGGGSGGSMRTIAILAA
ILLVALQAQAESLQERADEATTQKQSGEDNQDLAISFAGNGLSALRTSGSQARATCYCRTGRCATRESLSGVCEISGRLY
RLCCRSGGGSGGSQRLFQVKGRRSGGGSGGSMALLSRPALTLLLLLMAAVVRCQEQAQTTDWRATLKTIRNGVHKIDTYL
NAALDLLGGEDGLCQYKCSDGSKPFPRYGYKPSPPNGCGSPLFGVHLNIGIPSLTKCCNQHDRCYETCGKSKNDCDEEFQ
YCLSKICRDVQKTLGLTQHVQACETTVELLFDSVIHLGCKPYLDSQRAACRCHYEEKTDLSGGGSGGSGRAQSIGRRGKV
EQLSPEEEEKRRIRRERNKMAAAKCRNRRRELTDTLQAETDQLEDEKSALQTEIANLLKEKEKLEFILAAHRPACKIPDD
LHHHHHH
